# Supplementary material for: Combining the KRASG12C inhibitor adagrasib with anti-PD-1 immunotherapy improves overall survival and prevents recurrence in preclinical models of brain metastasis
Source: Neurooncol Adv. 2026 Jun 2;8(1):vdag107. doi: 10.1093/noajnl/vdag107 (PMC13242296; doi:10.1093/noajnl/vdag107)
Supplement: vdag107_Supplementary_Data [file vdag107_supplementary_data.zip]

Archive with 7 entries (7 files):
- Torrini et al Neuro-Onc Advances Supplement_Revised_Final.docx
- Supplementary Figure 1.tiff
- Supplementary Figure 2.tiff
- Supplementary Figure 3.tiff
- Supplementary Figure 4.tiff
- Supplementary Figure 5.tiff
- Supplementary Figure 6.tiff
